# Supplementary material for: Tumor Extracellular Vesicles Regulate Macrophage-Driven Metastasis through CCL5
Source: Cancers (Basel). 2021 Jul 10;13(14):3459. doi: 10.3390/cancers13143459 (PMC8303898; doi:10.3390/cancers13143459)
Supplement: Supplementary file 1 [file cancers-13-03459-s001.zip]

Archive with 13 entries (13 files):
- Figure S1.pdf
- Figure S10.pdf
- Figure S11.pdf
- Figure S12.pdf
- Figure S2.pdf
- Figure S3.pdf
- Figure S4.pdf
- Figure S5.pdf
- Figure S6.pdf
- Figure S7.pdf
- Figure S8.pdf
- Figure S9.pdf
- Table S1.pdf
